# Supplementary material for: Positive interaction between GPER and β-alanine in the dorsal root ganglion uncovers potential mechanisms: mediating continuous neuronal sensitization and neuroinflammation responses in neuropathic pain
Source: J Neuroinflammation. 2022 Jun 21;19:164. doi: 10.1186/s12974-022-02524-9 (PMC9215054; doi:10.1186/s12974-022-02524-9)
Supplement: Supplementary file 3 — Additional file 3: Table S2. Primers Information of qPCR Experiment. [file 12974_2022_2524_MOESM3_ESM.xlsx]

## Sheet: Sheet1
name		Species		base sequence（5`-3`）	Seq	Tm	CG%	product length
GPR30	NM_133573.1	Rat	R-GPR30-S	CAAGCAGTCTTTCCGTCATGC	927	60.7	52.4	217
			R-GPR30-A	CTGCTCCGTGCTGTCTGGTAT	1143	60.2	57.1
ERα	NM_012689.1	Rat	R-ERα-S	AGATCTTTGACATGTTGCTGGC	1492	59.4	45.5	165
			R-ERα-A	CTCGGTGGATGTGGTCCTTC	1656	59.7	60
ERβ	NM_012754.1	Rat	R-ERβ-S	TGCAGCTCAACAGAGGACAGT	1814	58	52.4	247
			R-ERβ-A	TAGAACTTGGCATTCGGTGG	2060	58.5	50
GABRA1	NM_183326.2	Rat	R-GABRA1-S	GTGCGACCATAGAACCGAAAG	1396	59.9	52.4	247
			R-GABRA1-A	AAGCGATTCTCAGTGCAGAGG	1642	59.6	52.4
GABRA2	NM_001135779.2	Rat	R-GABRA2-S	GTTTATCGCTGTTTGTTACGCG	987	60.6	45.5	152
			R-GABRA2-A	TGTTCTGTATCATGACGGAGCC	1138	60	50
GABRA3	NM_017069.3	Rat	R-GABRA3-S	CTTCACCAAGCGAAGTTGGG	1320	60.6	55	203
			R-GABRA3-A	GAGTTGAAGAAGCACTGGGAGC	1522	60.7	54.5
GABRA5	NM_017295.1	Rat	R-GABRA5-S	GCACAACATGACGACACCCA	721	60.3	55	209
			R-GABRA5-A	CAGACTTGGTGGAACCATTGG	929	60	52.4
GABRB2	NM_012957.2	Rat	R-GABRB2-S	CCGTATGATTCGACTGCATCC	411	60.3	52.4	130
			R-GABRB2-A	GCTTTCGATCTCCAACGTGC	540	60.6	55
GABRB3	NM_017065.1	Rat	R-GABRB3-S	TTCGTCTTTGTATTCCTGGCAC	1010	59.6	45.5	186
			R-GABRB3-A	GTGAACATCCATCGGTGCTAGT	1195	59.1	50
β-action	NM_031144.3	Rat	R-actin-S	CGTTGACATCCGTAAAGACCTC	939	59	50	110
			R-actin-A	TAGGAGCCAGGGCAGTAATCT	1048	58.4	52.4
